# Supplementary material for: Internal transcribed spacer 2 barcode: a good tool for identifying Acanthopanacis cortex
Source: Front Plant Sci. 2015 Oct 8;6:840. doi: 10.3389/fpls.2015.00840 (PMC4597102; doi:10.3389/fpls.2015.00840)
Supplement: Supplementary file 4 [file DataSheet1.FASTA]

>Eleutherococcus_nodiflorus_KR080394
CGCATCGCGTCGCCCCCCAACCATGCACTCTCTCACGGGAGTCATGACTGAGGGGCGGATACTGGCCTCCCGTGTCTCACCGCGCGGTTGGCCCAAATGTGAGTCCTTGGCGACGGGCGTCACGACAAGTGGTGGTTGTAAAAAGCCCTCTTCTCCTGTCGTGCGGTGGACCGTCGCCAACAAAAGCTCATGTGACCCTGTTGTGCCGTCCTCGACGAGCACTCCGACCG
>Eleutherococcus_nodiflorus_KR080395
CGCATCGCGTCGCCCCCCAACCATGCACTCCCTCACGGGAGTCATGACTGAGGGGCGGATACTGGCCTCCCGTGTCTCACCGCGCGGTTGGCCCAAATGTGAGTCCTTGGCGACGGGCGTCACGACAAGTGGTGGTTGTAAAAAGCCCTCTTCTCCTGTCGTGCGGTGGACCGTCGCCAGCAAAAGCTCATGTGACCCTTTTGTGCCGTCCTCGACGAGCACTCCGACCG
>Eleutherococcus_nodiflorus_KR080396
CGCATCGCGTCGCCCCCCAACCATGCACTCCCTCACGGGAGTCATGACTGAGGGGCGGATACTGGCCTCCCGTGTCTCACCGCGCGGTTGGCCCAAATGTGAGTCCTTGGCGACGGGCGTCACGACAAGTGGTGGTTGTAAAAAGCCCTCTTCTCCTGTCGTGCGGTGGACCGTCGCCAGCAAAAGCTCATGTGACCCTTTTGTGCCGTCCTCGACGAGCACTCCGACCG
>Eleutherococcus_nodiflorus_KR080397
CGCATCGCGTCGCCCCCCAACCATGCACTCCCTCACGGGAGTCATGACTGAGGGGCGGATACTGGCCTCCCGTGTCTCACCGCGCGGTTGGCCCAAATGTGAGTCCTTGGCGACGGGCGTCACGACAAGTGGTGGTTGTAAAAAGCCCTCTTCTCCTGTCGTGCGGTGGACCGTCGCCAGCAAAAGCTCATGTGACCCTTTTGTGCCGTCCTCGACGAGCACTCCGACCG
>Eleutherococcus_nodiflorus_KR080398
CGCATCGCGTCGCCCCCCAACCATGCACTCCCTCACGGGAGTCATGACTGAGGGGCGGATACTGGCCTCCCGTGTCTCACCGCGCGGTTGGCCCAAATGTGAGTCCTTGGCGACGGGCGTCACGACAAGTGGTGGTTGTAAAAAGCCCTCTTCTCCTGTCGTGCGGTGGACCGTCGCCAGCAAAAGCTCATGTGACCCTTTTGTGCCGTCCTCGACGAGCACTCCGACCG
>Eleutherococcus_nodiflorus_KR080399
CGCATCGCGTCGCCCCCCAACCATGCACTCCCTCACGGGAGTCATGACTGAGGGGCGGATACTGGCCTCCCGTGTCTCACCGCGCGGTTGGCCCAAATGTGAGTCCTTGGCGACGGGCGTCACGACAAGTGGTGGTTGTAAAAAGCCCTCTTCTCCTGTCGTGCGGTGGACCGTCGCCATCAAAAGCTCATGTGACCCTGTTGTGCCGTCCTCGACGAGCACTCCGACCG
>Eleutherococcus_nodiflorus_KR080400
CGCATCGCGTCGCCCCCCAACCATGCACTCCCTCACGGGAGTCATGACTGAGGGGCGGATACTGGCCTCCCGTGTCTCACCGCGCGGTTGGCCCAAATGTGAGTCCTTGGCGACGGGCGTCACGACAAGTGGTGGTTGTAAAAAGCCCTCTTCTCCTGTCGTGCGGTGGACCGTCGCCAGCAAAAGCTCATGTGACCCTTTTGTGCCGTCCTCGACGAGCACTCCGACCG
>Eleutherococcus_nodiflorus_GQ434779
CGCATCGCGTCGCCCCCCAACCATGCACTCTCTCACGGGAGTCATGACTGAGGGGCGGATACTGGCCTCCCGTGTCTCACCGCGCGGTTGGCCCAAATGTGAGTCCTTGGCGACGGGCGTCACGACAAGTGGTGGTTGTAAAAAGCCCTCTTCTCCTGTCGTGCGGTGGACCGTCGCCAACAAAAGCTCATGTGACCCTGTTGTGCCGTCCTCGACGAGCACTCCGACCG
>Eleutherococcus_nodiflorus_KR080401
CGCATCGCGTCGCCCCCCAACCATGCACTCCCTCACGGGAGTCATGACTGAGGGGCGGATACTGGCCTCCCGTGTCTCACCGCGCGGTTGGCCCAAATGTGAGTCCTTGGCGACGGGCGTCACGACAAGTGGTGGTTGTAAAAAGCCCTCTTCTCCTGTCGTGCGGTGGACCGTCGCCAGCAAAAGCTCATGTGACCCTTTTGTGCCGTCCTCGACGAGCACTCCGACCG
>Eleutherococcus_nodiflorus_KR080402
CGCATCGCGTCGCCCCCCAACCATGCACTCCCTCACGGGAGTCATGACTGAGGGGCGGATACTGGCCTCCCGTGTCTCACCGCGCGGTTGGCCCAAATGTGAGTCCTTGGCGACGGGCGTCACGACAAGTGGTGGTTGTAAAAAGCCCTCTTCTCCTGTCGTGCGGTGGACCGTCGCCAGCAAAAGCTCATGTGACCCTTTTGTGCCGTCCTCGACGAGCACTCCGACCG
>Eleutherococcus_nodiflorus_KR080403
CGCATCGCGTCGCCCCCCAACCATGCACTCCCTCACGGGAGTCATGACTGAGGGGCGGATACTGGCCTCCCGTGTCTCACCGCGCGGTTGGCCCAAATGTGAGTCCTTGGCGACGGGCGTCACGACAAGTGGTGGTTGTAAAAAGCCCTCTTCTCCTGTCGTGCGGTGGACCGTCGCCAGCAAAAGCTCATGTGACCCTTTTGTGCCGTCCTCGACGAGCACTCCGACCG
>Eleutherococcus_nodiflorus_KR080404
CGCATCGCGTCGCCCCCCAACCATGCACTCCCTCACGGGAGTCATGACTGAGGGGCGGATACTGGCCTCCCGTGTCTCACCGCGCGGTTGGCCCAAATGTGAGTCCTTGGCGACGGGCGTCACGACAAGTGGTGGTTGTAAAAAGCCCTCTTCTCATGTCGTGCGGTGGACCGTCGCCATCAAAAGCTCATGTGACCCTGTTGTGCCGTCCTCGACGAGCACTCCGACCG
>Eleutherococcus_nodiflorus_KR080405
CGCATCGCGTCGCCCCCCAACCATGCACTCCCTCACGGGAGTCATGACTGAGGGGCGGATACTGGCCTCCCGTGTCTCACCGCGCGGTTGGCCCAAATGTGAGTCCTTGGCGACGGGCGTCACGACAAGTGGTGGTTGTAAAAAGCCCTCTTCTCATGTCGTGCGGTGGACCGTCGCCATCAAAAGCTCATGTGACCCTGTTGTGCCGTCCTCGACGAGCACTCCGACCG
>Eleutherococcus_nodiflorus_KR080406
CGCATCGCGTCGCCCCCCAACCATGCACTCCCTCACGGGAGTCATGACTGAGGGGCGGATACTGGCCTCCCGTGTCTCACCGCGCGGTTGGCCCAAATGTGAGTCCTTGGCGACGGGCGTCACGACAAGTGGTGGTTGTAAAAAGCCCTCTTCTCATGTCGTGCGGTGGACCGTCGCCATCAAAAGCTCATGTGACCCTGTTGTGCCGTCCTCGACGAGCACTCCGACCG
>Eleutherococcus_nodiflorus_KR080407
CGCATCGCGTCGCCCCCCAACCATGCACTCCCTCACGGGAGTCATGACTGAGGGGCGGATACTGGCCTCCCGTGTCTCACCGCGCGGTTGGCCCAAATGTGAGTCCTTGGCGACGGGCGTCACGACAAGTGGTGGTTGTAAAAAGCCCTCTTCTCCTGTCGTGCGGTGGACCGTCGCCAGCAAAAGCTCATGTGACCCTTTTGTGCCGTCCTCGACGAGCACTCCGACCG
>Eleutherococcus_nodiflorus_KR080408
CGCATCGCGTCGCCCCCCAACCATGCACTCCCTCACGGGAGTCATGACTGAGGGGCGGATACTGGCCTCCCGTGTCTCACCGCGCGGTTGGCCCAAATGTGAGTCCTTGGCGACGGGCGTCACGACAAGTGGTGGTTGTAAAAAGCCCTCTTCTCATGTCGTGCGGTGGACCGTCGCCATCAAAAGCTCATGTGACCCTGTTGTGCCGTCCTCGACGAGCACTCCGACCG
>Eleutherococcus_trifoliatus_AF551739
CGCATCGCGTCGCCCCCCAACCCTGCACTCCCCTCGTGGGAGTCATGACTGAGGGGCGGATACTGGCCTCCCGTGTCTCACCGCGCGGTTGGCCCAAATGTGAGTCCTTGGCTACGGGCGTCACGACAAGTGGTGGTTGTAAAAAGCCCTCTTCTCCTGTCGTGCGGTGGCCCGTCGCCAGCAAAAGCTCATGCGACCCTGTTGTGCCGTCCTCGACGAGCACTCCGACCG
>Eleutherococcus_trifoliatus_AY548189
CGCATCGCGTCGCCCCCTAACCCTGCACTCCCCTCGTGGGAGTCATGACTGAGGGGCGGATACTGGCCTCCCGTGTCTCACCGCGCGGTTGGCCCAAATGTGAGTCCTTGGCTACGGGCGTCACGACAAGTGGTGGTTGTAAAAAGCCCTCTTCTCCTGTCGTGCGGTGGCCCGTCGCCAGCAAAAGCTCATGCGACCCTGTTGTGCCGTCCTCGACGAGCACTCCGACCG
>Eleutherococcus_trifoliatus_AY725119
CGCATCGCGTCGCCCCCCAACCCTGCACTCCCCTCGTGGGAGTCATGACTGAGGGGCGGATACTGGCCTCCCGTGTCTCACCGCGCGGTTGGCCCAAATGTGAGTCCTTGGCTACGGGCGTCACGACAAGTGGTGGTTGTAAAAAGCCCTCTTCTCCTGTCGTGCGGTGGCCCGTCGCCAGCAAAAGCTCATGCGACCCTGTTGTGCCGTCCTCGACGAGCACTCCGACCG
>Eleutherococcus_trifoliatus_DQ007373
CGCATCGCGTCGCCCCCCAACCCTGCACTCCCCTCGTGGGAGTCATGACTGAGGGGCGGATACTGGCCTCCCGTGTCTCACCGCGCGGTTGGCCCAAATGTGAGTCATTGGCGACGGGCGTCACGACAAGTGGTGGTTGTAAAAAGCCCTCTTCTCCTGTCGTGCGGTGGCCCGTCGCCAGCAAAAGCTCATGCGACCCTGTTGTGCCGTCCTCGACGAGCACTCCGACCG
>Eleutherococcus_trifoliatus_KR080446
CGCATCGCGTCGCCCCCCAACCCTGCACTCCCCTCGTGGGAGTCATGACTGAGGGGCGGATACTGGCCTCCCGTGTCTCACCGCGCGGTTGGCCCAAATGTGAGTCATTGGCTACGGGCGTCACGACAAGTGGTGGTTGTAAAAAGCCCTCTTCTCCTGTCGTGCGGTGGCCCGTCGCCAGCAAAAGCTCATGCGACCCTGTTGTGCCGTCCTCGACGAGCACTCCGACCG
>Eleutherococcus_senticosus_KR080423
CGCATCGCGTCGCCCCCCAACCCTGCACTCCCTCATGGGAGTCATGACTGAGGGGCGGATACTGGCCTCCCGTGTCTCACCGTGCGGTTGGCCCAAATGTGAGTCCTTGGCGACGGACGTCACGACAAGTGGTGGTTGTAAAAAGCCCTCTTCTCCTGTCGTGCGGTGGCCCGTCGCCAGCAAAAGCTCATGTGACCCTGTTGTGCCGTCCTCGACGAGCACTCCGACCG
>Eleutherococcus_senticosus_KR080424
CGCATCGCGTCGCCCCCCAACCCTGCACTCCCTCATGGGAGTCATGACTGAGGGGCGGATACTGGCCTCCCGTGTCTCACCGTGCGGTTGGCCCAAATGTGAGTCCTTGGCGACGGACGTCACGACAAGTGGTGGTTGTAAAAAGCCCTCTTCTCCTGTCGTGCGGTGGCCCGTCGCCAGCAAAAGCTCATGTGACCCTGTTGTGCCGTCCTCGACGAGCACTCCGACCG
>Eleutherococcus_senticosus_KR080425
CGCATCGCGTCGCCCCCCAACCCTGCACTCCCTCATGGGAGTCATGACTGAGGGGCGGATACTGGCCTCCCGTGTCTCACCGTGCGGTTGGCCCAAATGTGAGTCCTTGGCGACGGACGTCACGACAAGTGGTGGTTGTAAAAAGCCCTCTTCTCCTGTCGTGCGGTGGCCCGTCGCCAGCAAAAGCTCATGTGACCCTGTTGTGCCGTCCTCGACGAGCACTCCGACCG
>Eleutherococcus_senticosus_KR080426
CGCATCGCGTCGCCCCCCAACCCTGCACTCCCTCATGGGAGTCATGACTGAGGGGCGGATACTGGCCTCCCGTGTCTCACCGTGCGGTTGGCCCAAATGTGAGTCCTTGGCGACGGACGTCACGACAAGTGGTGGTTGTAAAAAGCCCTCTTCTCCTGTCGTGCGGTGGCCCGTCGCCAGCAAAAGCTCATGTGACCCTGTTGTGCCGTCCTCGACGAGCACTCCGACCG
>Eleutherococcus_senticosus_KR080427
CGCATCGCGTCGCCCCCCAACCCTGCACTCCCTCATGGGAGTCATGACTGAGGGGCGGATACTGGCCTCCCGTGTCTCACCGTGCGGTTGGCCCAAATGTGAGTCCTTGGCGACGGACGTCACGACAAGTGGTGGTTGTAAAAAGCCCTCTTCTCCTGTCGTGCGGTGGCCCGTCGCCAGCAAAAGCTCATGTGACCCTGTTGTGCCGTCCTCGACGAGCACTCCGACCG
>Eleutherococcus_senticosus_KR080428
CGCATCGCGTCGCCCCCCAACCCTGCACTCCCTCATGGGAGTCATGACTGAGGGGCGGATACTGGCCTCCCGTGTCTCACCGTGCGGTTGGCCCAAATGTGAGTCCTTGGCGACGGACGTCACGACAAGTGGTGGTTGTAAAAAGCCCTCTTCTCCTGTCGTGCGGTGGCCCGTCGCCAGCAAAAGCTCATGTGACCCTGTTGTGCCGTCCTCGACGAGCACTCCGACCG
>Eleutherococcus_senticosus_KR080429
CGCATCGCGTCGCCCCCCAACCCTGCACTCCCTCATGGGAGTCATGACTGAGGGGCGGATACTGGCCTCCCGTGTCTCACCGTGCGGTTGGCCCAAATGTGAGTCCTTGGCGACGGACGTCACGACAAGTGGTGGTTGTAAAAAGCCCTCTTCTCCTGTCGTGCGGTGGCCCGTCGCCAGCAAAAGCTCATGTGACCCTGTTGTGCCGTCCTCGACGAGCACTCCGACCG
>Eleutherococcus_senticosus_KR080430
CGCATCGCGTCGCCCCCCAACCCTGCACTCCCTCATGGGAGTCATGACTGAGGGGCGGATACTGGCCTCCCGTGTCTCACCGTGCGGTTGGCCCAAATGTGAGTCCTTGGCGACGGACGTCACGACAAGTGGTGGTTGTAAAAAGCCCTCTTCTCCTGTCGTGCGGTGGCCCGTCGCCAGCAAAAGCTCATGTGACCCTGTTGTGCCGTCCTCGACGAGCACTCCGACCG
>Eleutherococcus_senticosus_KR080431
CGCATCGCGTCGCCCCCCAACCCTGCACTCCCTCATGGGAGTCATGACTGAGGGGCGGATACTGGCCTCCCGTGTCTCACCGTGCGGTTGGCCCAAATGTGAGTCCTTGGCGACGGACGTCACGACAAGTGGTGGTTGTAAAAAGCCCTCTTCTCCTGTCGTGCGGTGGCCCGTCGCCAGCAAAAGCTCATGTGACCCTGTTGTGCCGTCCTCGACGAGCACTCCGACCG
>Eleutherococcus_senticosus_KR080432
CGCATCGCGTCGCCCCCCAACCCTGCACTCCCTCATGGGAGTCATGACTGAGGGGCGGATACTGGCCTCCCGTGTCTCACCGTGCGGTTGGCCCAAATGTGAGTCCTTGGCGACGGACGTCACGACAAGTGGTGGTTGTAAAAAGCCCTCTTCTCCTGTCGTGCGGTGGCCCGTCGCCAGCAAAAGCTCATGTGACCCTGTTGTGCCGTCCTCGACGAGCACTCCGACCG
>Eleutherococcus_senticosus_KR080433
CGCATCGCGTCGCCCCCCAACCCTGCACTCCCTCATGGGAGTCATGACTGAGGGGCGGATACTGGCCTCCCGTGTCTCACCGTGCGGTTGGCCCAAATGTGAGTCCTTGGCGACGGACGTCACGACAAGTGGTGGTTGTAAAAAGCCCTCTTCTCCTGTCGTGCGGTGGCCCGTCGCCAGCAAAAGCTCATGTGACCCTGTTGTGCCGTCCTCGACGAGCACTCCGACCG
>Eleutherococcus_senticosus_KR080434
CGCATCGCGTCGCCCCCCAACCCTGCACTCCCTCATGGGAGTCATGACTGAGGGGCGGATACTGGCCTCCCGTGTCTCACCGTGCGGTTGGCCCAAATGTGAGTCCTTGGCGACGGACGTCACGACAAGTGGTGGTTGTAAAAAGCCCTCTTCTCCTGTCGTGCGGTGGCCCGTCGCCAGCAAAAGCTCATGTGACCCTGTTGTGCCGTCCTCGACGAGCACTCCGACCG
>Eleutherococcus_senticosus_KR080435
CGCATCGCGTCGCCCCCCAACCCTGCACTCCCTCATGGGAGTCATGACTGAGGGGCGGATACTGGCCTCCCGTGTCTCACCGTGCGGTTGGCCCAAATGTGAGTCCTTGGCGACGGACGTCACGACAAGTGGTGGTTGTAAAAAGCCCTCTTCTCCTGTCGTGCGGTGGCCCGTCGCCAGCAAAAGCTCATGTGACCCTGTTGTGCCGTCCTCGACGAGCACTCCGACCG
>Eleutherococcus_senticosus_KR080436
CGCATCGCGTCGCCCCCCAACCCTGCACTCCCTCATGGGAGTCATGACTGAGGGGCGGATACTGGCCTCCCGTGTCTCACCGTGCGGTTGGCCCAAATGTGAGTCCTTGGCGACGGACGTCACGACAAGTGGTGGTTGTAAAAAGCCCTCTTCTCCTGTCGTGCGGTGGCCCGTCGCCAGCAAAAGCTCATGTGACCCTGTTGTGCCGTCCTCGACGAGCACTCCGACCG
>Eleutherococcus_senticosus_KR080437
CGCATCGCGTCGCCCCCCAACCCTGCACTCCCTCATGGGAGTCATGACTGAGGGGCGGATACTGGCCTCCCGTGTCTCACCGTGCGGTTGGCCCAAATGTGAGTCCTTGGCGACGGACGTCACGACAAGTGGTGGTTGTAAAAAGCCCTCTTCTCCTGTCGTGCGGTGGCCCGTCGCCAGCAAAAGCTCATGTGACCCTGTTGTGCCGTCCTCGACGAGCACTCCGACCG
>Eleutherococcus_sessiliflorus_GQ434778
CGCATCGCGTCGCCCCCCAACCCTGCACTCCCTCATGGGAGTCATGGCTGAGGGGCGGATACTGGCCTCCCGTGTCTCACCGTGCGGTTGGCCCAAATGTGAGTCCTTGGCGGCGGACGTCACGACAAGTGGTGGTTGTAAAAAGCCCTCTTCTCCTGTCGTGCTGTGACCCGTCGTCAGCAAAAGCTCATGTGACCCTGTTGTGCCGTCCTCGACGAGCACTCCGACCG
>Eleutherococcus_sessiliflorus_KR080447
CGCATCGCGTCGCCCCCCAACCCTGCACTCCCTCATGGGAGTCATGGCTGAGGGGCGGATACTGGCCTCCCGTGTCTCACCGTGCGGTTGGCCCAAATGTGAGTCCTTGGCGGCGGACGTCACGACAAGTGGTGGTTGTAAAAAGCCCTCTTCTCCTGTCGTGCTGTGACCCGTCGTCAGCAAAAGCTCATGTGACCCTGTTGTGCCGTCCTCGACGAGCACTCCGACCG
>Eleutherococcus_sessiliflorus_KR080448
CGCATCGCGTCGCCCCCCAACCCTGCACTCCCTCATGGGAGTCATGGCTGAGGGGCGGATACTGGCCTCCCGTGTCTCACCGTGCGGTTGGCCCAAATGTGAGTCCTTGGCGGCGGACGTCACGACAAGTGGTGGTTGTAAAAAGCCCTCTTCTCCTGTCGTGCTGTGACCCGTCGTCAGCAAAAGCTCATGTGACCCTGTTGTGCCGTCCTCGACGAGCACTCCGACCG
>Eleutherococcus_sessiliflorus_KR080449
CGCATCGCGTCGCCCCCCAACCCTGCACTCCCTCATGGGAGTCATGGCTGAGGGGCGGATACTGGCCTCCCGTGTCTCACCGTGCGGTTGGCCCAAATGTGAGTCCTTGGCGGCGGACGTCACGACAAGTGGTGGTTGTAAAAAGCCCTCTTCTCCTGTCGTGCTGTGACCCGTCGTCAGCAAAAGCTCATGTGACCCTGTTGTGCCGTCCTCGACGAGCACTCCGACCG
>Eleutherococcus_sessiliflorus_KR080450
CGCATCGCGTCGCCCCCCAACCCTGCACTCCCTCATGGGAGTCATGGCTGAGGGGCGGATACTGGCCTCCCGTGTCTCACCGTGCGGTTGGCCCAAATGTGAGTCCTTGGCGGCGGACGTCACGACAAGTGGTGGTTGTAAAAAGCCCTCTTCTCCTGTCGTGCTGTGACCCGTCGTCAGCAAAAGCTCATGTGACCCTGTTGTGCCGTCCTCGACGAGCACTCCGACCG
>Eleutherococcus_sessiliflorus_KR080451
CGCATCGCGTCGCCCCCCAACCCTGCACTCCCTCATGGGAGTCATGGCTGAGGGGCGGATACTGGCCTCCCGTGTCTCACCGTGCGGTTGGCCCAAATGTGAGTCCTTGGCGGCGGACGTCACGACAAGTGGTGGTTGTAAAAAGCCCTCTTCTCCTGTCGTGCTGTGACCCGTCGTCAGCAAAAGCTCATGTGACCCTGTTGTGCCGTCCTCGACGAGCACTCCGACCG
>Eleutherococcus_sessiliflorus_KR080452
CGCATCGCGTCGCCCCCCAACCCTGCACTCCCTCATGGGAGTCATGGCTGAGGGGCGGATACTGGCCTCCCGTGTCTCACCGTGCGGTTGGCCCAAATGTGAGTCCTTGGCGGCGGACGTCACGACAAGTGGTGGTTGTAAAAAGCCCTCTTCTCCTGTCGTGCTGTGACCCGTCGTCAGCAAAAGCTCATGTGACCCTGTTGTGCCGTCCTCGACGAGCACTCCGACCG
>Eleutherococcus_sessiliflorus_KR080453
CGCATCGCGTCGCCCCCCAACCCTGCACTCCCTCATGGGAGTCATGGCTGAGGGGCGGATACTGGCCTCCCGTGTCTCACCGTGCGGTTGGCCCAAATGTGAGTCCTTGGCGGCGGACGTCACGACAAGTGGTGGTTGTAAAAAGCCCTCTTCTCCTGTCGTGCTGTGACCCGTCGTCAGCAAAAGCTCATGTGACCCTGTTGTGCCGTCCTCGACGAGCACTCCGACCG
>Eleutherococcus_sessiliflorus_KR080454
CGCATCGCGTCGCCCCCCAACCCTGCACTCCCTCATGGGAGTCATGGCTGAGGGGCGGATACTGGCCTCCCGTGTCTCACCGTGCGGTTGGCCCAAATGTGAGTCCTTGGCGGCGGACGTCACGACAAGTGGTGGTTGTAAAAAGCCCTCTTCTCCTGTCGTGCTGTGACCCGTCGTCAGCAAAAGCTCATGTGACCCTGTTGTGCCGTCCTCGACGAGCACTCCGACCG
>Eleutherococcus_giraldii_KR080438
CGCATCGCGTCGCCCCCCAACCCTGCACTCCCTCATGGGAGTCATGACTGAGGGGCGGATACTGGCCTCCCGTGTCTCACCGCGCGGTTGGCCCAAATGTGAGTCCTTGGCGACGGACGTCACGACAAGTGGTGGTTGTAAAAAGCCCTCTTCTCCTGTCGTGCGGTGGCCCGTCGCCAGCAAAAGCTCATGTGACCCTGTTGTGCCGTCCTCGACGAGCACTCCGACCG
>Eleutherococcus_giraldii_KR080439
CGCATCGCGTCGCCCCCCAACCCTGCACTCCCTCATGGGAGTCATGGCTGAGGGGCGGATACTGGCCTCCCGTGTCTCACCGCGCGGTTGGCCCAAATGTGAGTCCTTGGCGACGGACGTCACGACAAGTGGTGGTTGTAAAAAGCCCTCTTCTCCTGTCGTGCGGTGGCCCGTCGCCAGCAAAAGCTCATGTGACCCTGTTGTGCCGTCCTCGACGAGCACTCCGACCG
>Eleutherococcus_giraldii_KR080440
CGCATCGCGTCGCCCCCCAACCCTGCACTCCCTCATGGGAGTCATGACTGAGGGGCGGATACTGGCCTCCCGTGTCTCACCGCGCGGTTGGCCCAAATGTGAGTCCTTGGCGACGGACGTCACGACAAGTGGTGGTTGTAAAAAGCCCTCTTCTCCTGTCGTGCGGTGGCCCGTCGCCAGCAAAAGCTCATGTGACCCTGTTGTGCCGTCCTCGACGAGCACTCCGACCG
>Eleutherococcus_giraldii_KR080441
CGCATCGCGTCGCCCCCCAACCCTGCACTCCCTCATGGGAGTCATGGCTGAGGGGCGGATACTGGCCTCCCGTGTCTCACCGCGCGGTTGGCCCAAATGTGAGTCCTTGGCGACGGACGTCACGACAAGTGGTGGTTGTAAAAAGCCCTCTTCTCCTGTCGTGCGGTGGCCCGTCGCCAGCAAAAGCTCATGTGACCCTGTTGTGCCGTCCTCGACGAGCACTCCGACCG
>Eleutherococcus_giraldii_KR080442
CGCATCGCGTCGCCCCCCAACCCTGCACTCCCTCATGGGAGTCATGGCTGAGGGGCGGATACTGGCCTCCCGTGTCTCACCGCGCGGTTGGCCCAAATGTGAGTCCTTGGCGACGGACGTCACGACAAGTGGTGGTTGTAAAAAGCCCTCTTCTCCTGTCGTGCGGTGGCCCGTCGCCAGCAAAAGCTCATGTGACCCTGTTGTGCCGTCCTCGACGAGCACTCCGACCG
>Eleutherococcus_giraldii_GQ434776
CGCATCGCGTCGCCCCCCAACCCTGCACTCCCTCATGGGAGTCATGGCTGAGGGGCGGATACTGGCCTCCCGTGTCTCACCGCGCGGTTGGCCCAAATGTGAGTCCTTGGCGACGGACGTCACGACAAGTGGTGGTTGTAAAAAGCCCTCTTCTCCTGTCGTGCGGTGGCCCGTCGCCAGCAAAAGCTCATGTGACCCTGTTGTGCCGTCCTCGACGAGCACTCCGACCG
>Eleutherococcus_giraldii_KR080443
CGCATCGCGTCGCCCCCCAACCCTGCACTCCCTCATGGGAGTCATGGCTGAGGGGCGGATACTGGCCTCCCGTGTCTCACCGCGCGGTTGGCCCAAATGTGAGTCCTTGGCGACGGACGTCACGACAAGTGGTGGTTGTAAAAAGCCCTCTTCTCCTGTCGTGCGGTGGCCCGTCGCCAGCAAAAGCTCATGTGACCCTGTTGTGCCGTCCTCGACGAGCACTCCGACCG
>Eleutherococcus_giraldii_KR080444
CGCATCGCGTCGCCCCCCAACCCTGCACTCCCTCATGGGAGTCATGGCTGAGGGGCGGATACTGGCCTCCCGTGTCTCACCGCGCGGTTGGCCCAAATGTGAGTCCTTGGCGACGGACGTCACGACAAGTGGTGGTTGTAAAAAGCCCTCTTCTCCTGTCGTGCGGTGGCCCGTCGCCAGCAAAAGCTCATGTGACCCTGTTGTGCCGTCCTCGACGAGCACTCCGACCG
>Eleutherococcus_giraldii_KR080445
CGCATCGCGTCGCCCCCCAACCCTGCACTCCCTCATGGGAGTCATGGCTGAGGGGCGGATACTGGCCTCCCGTGTCTCACCGCGCGGTTGGCCCAAATGTGAGTCCTTGGCGACGGACGTCACGACAAGTGGTGGTTGTAAAAAGCCCTCTTCTCCTGTCGTGCGGTGGCCCGTCGCCAGCAAAAGCTCATGTGACCCTGTTGTGCCGTCCTCGACGAGCACTCCGACCG
>Periploca_sepium_KR080409
CGTAATGCGTCGCTCTCTCGCAGCTCGCCCCATACGGGACGAGTGTTGCTAATGGGGGCGGAGAATGGCCTCCCGTGTGTAGTTGCGGCTGGCCTAAATTGAAGTCCTTCATTGCGGGTGTCACGATAAGTGGTGGTTGAAAAGCTCAAGCGAGTCGTGCGCACCATGCGATTGAGGTGATGTTTTGGACCCTAAGGCGATCTCGTTCCCAATGGAGGAGCATTCGTCACGATCG
>Periploca_sepium_KR080410
CGTAATGCGTCGCTCTCTCGCAGCTCGCCCCATACGGGACGAGTGTTGCTAATGGGGGCGGAGAATGGCCTCCCGTGTGTAGTTGCGGCTGGCCTAAATTGAAGTCCTTCATTGCGGGTGTCACGATAAGTGGTGGTTGAAAAGCTCAAGCGAGTCGTGCGCACCATGCGATTGAGGTGATGTTTTGGACCCTAAGGCGATCTCGTTCCCAATGGAGGAGCATTCGTCACGATCG
>Periploca_sepium_KR080411
CGTAATGCGTCGCTCTCTCGCAGCTCGCCCCATACGGGACGAGTGTTGCTAATGGGGGCGGAGAATGGCCTCCCGTGTGTAGTTGCGGCTGGCCTAAATTGAAGTCCTTCATTGCGGGTGTCACGATAAGTGGTGGTTGAAAAGCTCAAGCGAGTCGTGCGCACCATGCGATTGAGGTGATGTTTTGGACCCTAAGGCGATCTCGTTCCCAATGGAGGAGCATTCGTCACGATCG
>Periploca_sepium_KR080412
CGTAATGCGTCGCTCTCTCGCAGCTCGCCCCATACGGGACGAGTGTTGCTAATGGGGGCGGAGAATGGCCTCCCGTGTGTAGTTGCGGCTGGCCTAAATTGAAGTCCTTCATTGCGGGTGTCACGATAAGTGGTGGTTGAAAAGCTCAAGCGAGTCGTGCGCACCATGCGATTGAGGTGATGTTTTGGACCCTAAGGCGATCTCGTTCCCAATGGAGGAGCATTCGTCACGATCG
>Periploca_sepium_KR080413
CGTAATGCGTCGCTCTCTCGCAGCTCGCCCCATACGGGACGAGTGTTGCTAATGGGGGCGGAGAATGGCCTCCCGTGTGTAGTTGCGGCTGGCCTAAATTGAAGTCCTTCATTGCGGGTGTCACGATAAGTGGTGGTTGAAAAGCTCAAGCGAGTCGTGCGCACCATGCGATTGAGGTGATGTTTTGGACCCTAAGGCGATCTCGTTCCCAATGGAGGAGCATTCGTCACGATCG
>Periploca_sepium_KR080414
CGTAATGCGTCGCTCTCTCGCAGCTCGCCCCATACGGGACGAGTGTTGCTAATGGGGGCGGAGAATGGCCTCCCGTGTGTAGTTGCGGCTGGCCTAAATTGAAGTCCTTCATTGCGGGTGTCACGATAAGTGGTGGTTGAAAAGCTCAAGCGAGTCGTGCGCACCATGCGATTGAGGTGATGTTTTGGACCCTAAGGCGATCTCGTTCCCAATGGAGGAGCATTCGTCACGATCG
>Periploca_sepium_KR080415
CGTAATGCGTCGCTCTCTCGCAGCTCGCCCCATACGGGACGAGTGTTGCTAATGGGGGCGGAGAATGGCCTCCCGTGTGTAGTTGCGGCTGGCCTAAATTGAAGTCCTTCATTGCGGGTGTCACGATAAGTGGTGGTTGAAAAGCTCAAGCGAGTCGTGCGCACCATGCGATTGAGGTGATGTTTTGGACCCTAAGGCGATCTCGTTCCCAATGGAGGAGCATTCGTCACGATCG
>Periploca_sepium_KR080416
CGTAATGCGTCGCTCTCTCGCAGCTCGCCCCATACGGGACGAGTGTTGCTAATGGGGGCGGAGAATGGCCTCCCGTGTGTAGTTGCGGCTGGCCTAAATTGAAGTCCTTCATTGCGGGTGTCACGATAAGTGGTGGTTGAAAAGCTCAAGCGAGTCGTGCGCACCATGCGATTGAGGTGATGTTTTGGACCCTAAGGCGATCTCGTTCCCAATGGAGGAGCATTCGTCACGATCG
>Periploca_sepium_KR080417
CGTAATGCGTCGCTCTCTCGCAGCTCGCCCCATACGGGACGAGTGTTGCTAATGGGGGCGGAGAATGGCCTCCCGTGTGTAGTTGCGGCTGGCCTAAATTGAAGTCCTTCATTGCGGGTGTCACGATAAGTGGTGGTTGAAAAGCTCAAGCGAGTCGTGCGCACCATGCGATTGAGGTGATGTTTTGGACCCTAAGGCGATCTCGTTCCCAATGGAGGAGCATTCGTCACGATCG
>Periploca_sepium_KR080418
CGTAATGCGTCGCTCTCTCGCAGCTCGCCCCATACGGGACGAGTGTTGCTAATGGGGGCGGAGAATGGCCTCCCGTGTGTAGTTGCGGCTGGCCTAAATTGAAGTCCTTCATTGCGGGTGTCACGATAAGTGGTGGTTGAAAAGCTCAAGCGAGTCGTGCGCACCATGCGATTGAGGTGATGTTTTGGACCCTAAGGCGATCTCGTTCCCAATGGAGGAGCATTCGTCACGATCG
>Periploca_sepium_KR080419
CGTAATGCGTCGCTCTCTCGCAGCTCGCCCCATACGGGACGAGTGTTGCTAATGGGGGCGGAGAATGGCCTCCCGTGTGTAGTTGCGGCTGGCCTAAATTGAAGTCCTTCATTGCGGGTGTCACGATAAGTGGTGGTTGAAAAGCTCAAGCGAGTCGTGCGCACCATGCGATTGAGGTGATGTTTTGGACCCTAAGGCGATCTCGTTCCCAATGGAGGAGCATTCGTCACGATCG
>Periploca_sepium_KR080420
CGTAATGCGTCGCTCTCTCGCAGCTCGCCCCATACGGGACGAGTGTTGCTAATGGGGGCGGAGAATGGCCTCCCGTGTGTAGTTGCGGCTGGCCTAAATTGAAGTCCTTCATTGCGGGTGTCACGATAAGTGGTGGTTGAAAAGCTCAAGCGAGTCGTGCGCACCATGCGATTGAGGTGATGTTTTGGACCCTAAGGCGATCTCGTTCCCAATGGAGGAGCATTCGTCACGATCG
>Periploca_sepium_KR080421
CGTAATGCGTCGCTCTCTCGCAGCTCGCCCCATACGGGACGAGTGTTGCTAATGGGGGCGGAGAATGGCCTCCCGTGTGTAGTTGCGGCTGGCCTAAATTGAAGTCCTTCATTGCGGGTGTCACGATAAGTGGTGGTTGAAAAGCTCAAGCGAGTCGTGCGCACCATGCGATTGAGGTGATGTTTTGGACCCTAAGGCGATCTCGTTCCCAATGGAGGAGCATTCGTCACGATCG
>Periploca_sepium_KR080422
CGTAATGCGTCGCTCTCTCGCAGCTCGCCCCATACGGGACGAGTGTTGCTAATGGGGGCGGAGAATGGCCTCCCGTGTGTAGTTGCGGCTGGCCTAAATTGAAGTCCTTCATTGCGGGTGTCACGATAAGTGGTGGTTGAAAAGCTCAAGCGAGTCGTGCGCACCATGCGATTGAGGTGATGTTTTGGACCCTAAGGCGATCTCGTTCCCAATGGAGGAGCATTCGTCACGATCG
>Periploca_sepium_GQ434573
CGTAATGCGTCGCTCTCTCGCAGCTCGCCCCATACGGGACGAGTGTTGCTAATGGGGGCGGAGAATGGCCTCCCGTGTGTAGTTGCGGCTGGCCTAAATTGAAGTCCTTCATTGCGGGTGTCACGATAAGTGGTGGTTGAAAAGCTCAAGCGAGTCGTGCGCACCATGCGATTGAGGTGATGTTTTGGACCCTAAGGCGATCTCGTTCCCAATGGAGGAGCATTCGTCACGATCG
